# Supplementary material for: The Chemical Defensome: A Survey of Environmental Sensing and Response Genes in Copepods
Source: Int J Mol Sci. 2025 Feb 12;26(4):1546. doi: 10.3390/ijms26041546 (PMC11855160; doi:10.3390/ijms26041546)
Supplement: Supplementary file 1 [file ijms-26-01546-s001.zip]

Archive with 1 entries (1 files):
- ijms-3409652-supplementary.pdf
